# Supplementary material for: bHLH Transcription Factor Math6 Antagonizes TGF-β Signalling in Reprogramming, Pluripotency and Early Cell Fate Decisions
Source: Cells. 2019 Jun 2;8(6):529. doi: 10.3390/cells8060529 (PMC6627693; doi:10.3390/cells8060529)
Supplement: Supplementary file 1 [file cells-08-00529-s001.zip]

Archive with 3 entries (2 files):
- supplementary/
- supplementary/Supplementary information_1.docx
- supplementary/Supplementary information_2.docx
